# Supplementary material for: Ankyrin Repeat Domain 1 Protein: A Functionally Pleiotropic Protein with Cardiac Biomarker Potential
Source: Int J Mol Sci. 2017 Jun 26;18(7):1362. doi: 10.3390/ijms18071362 (PMC5535855; doi:10.3390/ijms18071362)
Supplement: Supplementary file 1 [file ijms-18-01362-s001.zip]

Archive with 1 entries (1 files):
- ijms-199082-SI.pdf
